# Supplementary material for: Accuracy of diagnostic classification algorithms using cognitive-, electrophysiological-, and neuroanatomical data in antipsychotic-naïve schizophrenia patients
Source: Psychol Med. 2018 Dec 18;49(16):2754–63. doi: 10.1017/S0033291718003781 (PMC6877469; doi:10.1017/S0033291718003781)
Supplement: Supplementary file 1 [file S0033291718003781sup001.zip]

Archive with 5 entries (4 files):
- S0033291718003781sup001/
- S0033291718003781sup001/Supplementary_Machine_Learning_Text_Ebdrup_2018.pdf
- S0033291718003781sup001/Supplementary_Table S1_Ebdrup_2018.pdf
- S0033291718003781sup001/Supplementary_Table_S2_Ebdrup_2018.pdf
- S0033291718003781sup001/Supplementary_Table_S3_Ebdrup_2018.pdf
